# Supplementary material for: Causal relationship between antihypertensive drugs and Hashimoto’s thyroiditis: a drug-target Mendelian randomization study
Source: Front Endocrinol (Lausanne). 2024 Oct 7;15:1419346. doi: 10.3389/fendo.2024.1419346 (PMC11491371; doi:10.3389/fendo.2024.1419346)
Supplement: Supplementary file 4 [file Table2.xlsx]

## Sheet: Table S2
Table S2. Genetic proxies for 9 antihypertensive drug classes in Europeans.					TOC
Abbreviations: Standard error, SE; EAF, effect allele frequency
F-statistics were calculated using the square of the ratio of genetic association with systolic blood pressure (beta) divided by the standard error (se)
Drugs	SNP	A1	A2	EAF	BETA	SE	F
Adrenergic neuron blockers	rs2472884	T	C	0.8127	-0.34	0.0387	77.1855
Adrenergic neuron blockers	rs4917678	G	A	0.2453	0.2257	0.0355	40.4209
Adrenergic neuron blockers	rs1934967	T	C	0.229	0.3386	0.0361	87.975
Adrenergic neuron blockers	rs2475376	G	A	0.8455	0.2294	0.0421	29.6909
Adrenergic neuron blockers	rs2246754	T	C	0.2107	0.2498	0.0368	46.0775
Adrenergic neuron blockers	rs954767	C	A	0.2587	0.2127	0.0346	37.7905
Adrenergic neuron blockers	rs13295318	C	T	0.3762	-0.2372	0.0309	58.9267
Adrenergic neuron blockers	rs62570497	T	C	0.5999	-0.1941	0.031	39.2038
Adrenergic neuron blockers	rs10207726	T	C	0.296	-0.2142	0.033	42.1319
Adrenergic neuron blockers	rs12618637	A	C	0.4862	0.1697	0.0302	31.5755
Adrenergic neuron blockers	rs59400568	G	A	0.197	-0.2239	0.0377	35.2716
Adrenergic neuron blockers	rs7128707	A	T	0.2561	-0.2246	0.0345	42.382
Adrenergic neuron blockers	rs7296970	T	G	0.0303	-0.633	0.0928	46.5277
Adrenergic neuron blockers	rs74237645	T	A	0.0824	-0.4387	0.055	63.6224
Adrenergic neuron blockers	rs10850031	G	T	0.2814	-0.3747	0.0335	125.106
Adrenergic neuron blockers	rs11066309	A	G	0.4124	0.4692	0.0312	226.155
Adrenergic neuron blockers	rs41279090	T	C	0.0806	-0.3246	0.0557	33.9615
Adrenergic neuron blockers	rs28667364	T	G	0.6573	0.221	0.0326	45.9568
Adrenergic neuron blockers	rs13016772	T	C	0.7651	0.2522	0.0355	50.47
Adrenergic neuron blockers	rs10054208	T	C	0.3617	0.1915	0.0324	34.9339
Adrenergic neuron blockers	rs464605	T	C	0.746	0.2077	0.0347	35.8273
Adrenergic neuron blockers	rs11231228	T	C	0.1306	-0.3996	0.0451	78.5051
Adrenergic neuron blockers	rs10897455	A	G	0.1294	-0.408	0.0454	80.7623
Adrenergic neuron blockers	rs11231652	T	A	0.114	0.2772	0.0481	33.2121
Adrenergic neuron blockers	rs77391761	C	G	0.1291	-0.3906	0.0454	74.0206
Drugs	SNP	A1	A2	EAF	BETA	SE	F
Alpha-adrenoceptor blockers	rs927315	T	C	0.4713	0.1689	0.0303	31.0723
Alpha-adrenoceptor blockers	rs11252324	T	G	0.0771	-0.4164	0.0573	52.8095
Alpha-adrenoceptor blockers	rs7203473	C	G	0.1059	-0.3271	0.0489	44.7449
Alpha-adrenoceptor blockers	rs1764975	A	T	0.7954	0.2819	0.0379	55.3238
Alpha-adrenoceptor blockers	rs1554903	C	G	0.0543	0.4561	0.0728	39.2516
Alpha-adrenoceptor blockers	rs4692549	T	C	0.4151	-0.1829	0.0312	34.3651
Alpha-adrenoceptor blockers	rs55924432	T	C	0.401	0.2651	0.0317	69.936
Alpha-adrenoceptor blockers	rs2758383	G	A	0.3982	-0.173	0.0313	30.5495
Alpha-adrenoceptor blockers	rs75018140	G	A	0.0362	0.5647	0.083	46.2892
Alpha-adrenoceptor blockers	rs10946837	A	G	0.4569	-0.1728	0.0303	32.5239
Alpha-adrenoceptor blockers	rs10842721	T	C	0.2117	0.2009	0.0367	29.9659
Alpha-adrenoceptor blockers	rs704	A	G	0.4761	-0.1694	0.0301	31.6733
Alpha-adrenoceptor blockers	rs262691	A	G	0.3784	-0.1883	0.0315	35.7338
Alpha-adrenoceptor blockers	rs262695	G	A	0.3191	0.215	0.034	39.987
Alpha-adrenoceptor blockers	rs6841536	T	C	0.046	0.4044	0.0736	30.1902
Alpha-adrenoceptor blockers	rs79584963	A	G	0.0385	0.4946	0.08	38.2233
Alpha-adrenoceptor blockers	rs4721347	A	G	0.6526	-0.2102	0.0323	42.3507
Alpha-adrenoceptor blockers	rs12575785	T	C	0.2553	0.2005	0.0349	33.0049
Alpha-adrenoceptor blockers	rs74048200	G	A	0.086	0.422	0.0574	54.0507
Alpha-adrenoceptor blockers	rs3741210	G	A	0.264	0.2035	0.0354	33.0463
Alpha-adrenoceptor blockers	rs149048921	A	G	0.0222	0.7109	0.1133	39.3693
Alpha-adrenoceptor blockers	rs34165865	C	T	0.2002	-0.2269	0.039	33.8485
Alpha-adrenoceptor blockers	rs139982960	C	T	0.0696	0.3729	0.0652	32.7107
Alpha-adrenoceptor blockers	rs4362428	A	C	0.4088	-0.2742	0.0304	81.3557
Alpha-adrenoceptor blockers	rs17834627	C	T	0.346	-0.2411	0.0315	58.5832
Alpha-adrenoceptor blockers	rs55678414	G	T	0.0646	0.6889	0.0634	118.068
Alpha-adrenoceptor blockers	rs3815146	T	C	0.3787	-0.1755	0.032	30.0784
Drugs	SNP	A1	A2	EAF	BETA	SE	F
Angiotensin-II receptor antagonists	rs13143677	A	G	0.2933	0.2237	0.0333	45.1277
Angiotensin-II receptor antagonists	rs994446	A	G	0.2086	-0.3466	0.0374	85.8843
Angiotensin-II receptor antagonists	rs10491337	T	G	0.0476	-0.433	0.0742	34.054
Angiotensin-II receptor antagonists	rs77187875	A	G	0.054	-0.4541	0.0694	42.8138
Angiotensin-II receptor antagonists	rs62380073	G	A	0.2897	-0.2552	0.0338	57.007
Angiotensin-II receptor antagonists	rs17640858	A	C	0.3687	0.2014	0.0321	39.3649
Angiotensin-II receptor antagonists	rs4705316	A	G	0.7601	-0.2229	0.0355	39.4242
Angiotensin-II receptor antagonists	rs1630736	T	C	0.465	-0.1706	0.0309	30.4818
Angiotensin-II receptor antagonists	rs11257593	G	A	0.5368	-0.1757	0.0305	33.1852
Drugs	SNP	A1	A2	EAF	BETA	SE	F
Angiotensin converting enzyme inhibitors	rs4672441	C	T	0.6431	0.18	0.0315	32.6531
Angiotensin converting enzyme inhibitors	rs7588041	T	C	0.6652	0.1782	0.0319	31.2057
Angiotensin converting enzyme inhibitors	rs971965	A	G	0.0723	0.3905	0.0587	44.2554
Angiotensin converting enzyme inhibitors	rs34596001	G	A	0.074	0.4122	0.0579	50.6826
Angiotensin converting enzyme inhibitors	rs1177701	G	A	0.4636	-0.1716	0.0303	32.0737
Angiotensin converting enzyme inhibitors	rs8077276	A	G	0.6201	-0.2949	0.0314	88.2044
Angiotensin converting enzyme inhibitors	rs7725413	T	C	0.7699	-0.1985	0.0359	30.5726
Drugs	SNP	A1	A2	EAF	BETA	SE	F
Beta-adrenoceptor blockers	rs2057125	T	G	0.364	0.1887	0.0312	36.5792
Beta-adrenoceptor blockers	rs113806982	T	G	0.0255	0.7777	0.0982	62.7193
Beta-adrenoceptor blockers	rs2773469	G	A	0.7315	0.4532	0.0342	175.601
Beta-adrenoceptor blockers	rs17875473	T	C	0.0871	0.3283	0.0552	35.3723
Beta-adrenoceptor blockers	rs11942145	A	G	0.4253	-0.1695	0.031	29.8962
Beta-adrenoceptor blockers	rs2758383	G	A	0.3982	-0.173	0.0313	30.5495
Beta-adrenoceptor blockers	rs75018140	G	A	0.0362	0.5647	0.083	46.2892
Beta-adrenoceptor blockers	rs704	A	G	0.4761	-0.1694	0.0301	31.6733
Beta-adrenoceptor blockers	rs72776556	A	G	0.0564	-0.3645	0.0668	29.7743
Drugs	SNP	A1	A2	EAF	BETA	SE	F
Calcium channel blockers	rs113210396	T	G	0.0451	-0.4338	0.077	31.7393
Calcium channel blockers	rs3821843	A	G	0.6808	0.3373	0.0335	101.378
Calcium channel blockers	rs62250937	C	T	0.0893	-0.3238	0.056	33.4332
Calcium channel blockers	rs114718455	G	A	0.0336	0.5102	0.0905	31.7822
Calcium channel blockers	rs114987861	A	G	0.0284	0.5289	0.0958	30.4801
Calcium channel blockers	rs7340705	C	T	0.3268	0.2425	0.0322	56.7168
Calcium channel blockers	rs7315980	A	G	0.0825	0.4804	0.0558	74.1204
Calcium channel blockers	rs11170386	T	C	0.2894	-0.253	0.0338	56.0283
Calcium channel blockers	rs117034105	C	T	0.0498	-0.4228	0.0748	31.9497
Calcium channel blockers	rs117500469	A	G	0.0467	-0.5021	0.0734	46.7938
Calcium channel blockers	rs17730281	A	G	0.2257	-0.1999	0.0358	31.1788
Calcium channel blockers	rs262668	G	A	0.3808	-0.1858	0.031	35.9226
Calcium channel blockers	rs262695	G	A	0.3191	0.215	0.034	39.987
Calcium channel blockers	rs6841536	T	C	0.046	0.4044	0.0736	30.1902
Calcium channel blockers	rs10032598	T	C	0.2725	0.2584	0.0349	54.8194
Calcium channel blockers	rs79584963	A	G	0.0385	0.4946	0.08	38.2233
Calcium channel blockers	rs3749467	G	T	0.3929	-0.1852	0.031	35.691
Calcium channel blockers	rs1290933	A	C	0.6919	-0.2847	0.0327	75.8018
Calcium channel blockers	rs12055928	G	A	0.2232	-0.2418	0.0366	43.6466
Calcium channel blockers	rs7795126	A	G	0.5936	-0.2174	0.031	49.1808
Calcium channel blockers	rs10282122	T	C	0.6684	-0.302	0.0327	85.294
Calcium channel blockers	rs755179	C	T	0.5048	-0.1957	0.0324	36.4831
Calcium channel blockers	rs12575785	T	C	0.2553	0.2005	0.0349	33.0049
Calcium channel blockers	rs74048200	G	A	0.086	0.422	0.0574	54.0507
Calcium channel blockers	rs3741210	G	A	0.264	0.2035	0.0354	33.0463
Calcium channel blockers	rs2239046	A	G	0.6817	0.2082	0.0322	41.8071
Calcium channel blockers	rs714277	T	C	0.2834	0.1986	0.0333	35.5689
Calcium channel blockers	rs28590346	T	A	0.3403	0.2709	0.0332	66.5797
Calcium channel blockers	rs149048921	A	G	0.0222	0.7109	0.1133	39.3693
Calcium channel blockers	rs34165865	C	T	0.2002	-0.2269	0.039	33.8485
Calcium channel blockers	rs139982960	C	T	0.0696	0.3729	0.0652	32.7107
Calcium channel blockers	rs4362428	A	C	0.4088	-0.2742	0.0304	81.3557
Calcium channel blockers	rs17834627	C	T	0.346	-0.2411	0.0315	58.5832
Calcium channel blockers	rs55678414	G	T	0.0646	0.6889	0.0634	118.068
Calcium channel blockers	rs3815146	T	C	0.3787	-0.1755	0.032	30.0784
Calcium channel blockers	rs3807925	G	A	0.3504	0.1859	0.0319	33.9608
Calcium channel blockers	rs72786098	A	G	0.0322	-0.5033	0.0883	32.4887
Calcium channel blockers	rs1880682	G	A	0.5281	0.1814	0.0302	36.0795
Calcium channel blockers	rs7923191	G	A	0.2082	0.369	0.0376	96.3113
Calcium channel blockers	rs2488152	G	A	0.1045	0.3769	0.0495	57.9751
Calcium channel blockers	rs75699707	A	G	0.0264	-0.5761	0.1028	31.4058
Calcium channel blockers	rs16916914	C	T	0.0369	0.5636	0.0806	48.8958
Calcium channel blockers	rs7076319	G	A	0.2661	0.321	0.0341	88.6138
Calcium channel blockers	rs1888693	A	G	0.3449	0.3858	0.0317	148.117
Calcium channel blockers	rs61278674	G	A	0.0938	0.3298	0.054	37.3004
Calcium channel blockers	rs10828399	A	G	0.5218	-0.1947	0.0302	41.5641
Calcium channel blockers	rs12258967	G	C	0.2953	-0.6327	0.0337	352.481
Calcium channel blockers	rs11014170	A	G	0.0206	-0.6701	0.115	33.9534
Calcium channel blockers	rs4748474	A	G	0.5214	0.1946	0.0304	40.9768
Calcium channel blockers	rs10828452	T	A	0.207	-0.3046	0.0388	61.6306
Calcium channel blockers	rs10828542	G	A	0.3863	-0.1817	0.0311	34.1341
Calcium channel blockers	rs12780039	C	G	0.121	0.2852	0.047	36.8217
Calcium channel blockers	rs112133583	T	C	0.0299	-0.5546	0.0973	32.4888
Calcium channel blockers	rs1891392	C	T	0.7129	-0.2276	0.0334	46.4357
Calcium channel blockers	rs1779246	A	G	0.7957	-0.2964	0.0377	61.8121
Calcium channel blockers	rs1998822	G	A	0.2766	0.1958	0.0343	32.5865
Calcium channel blockers	rs34518929	A	G	0.2623	-0.22	0.0345	40.6637
Calcium channel blockers	rs2788293	T	A	0.4886	-0.21	0.03	49
Calcium channel blockers	rs10749572	T	G	0.5444	-0.203	0.0302	45.1833
Calcium channel blockers	rs4503787	A	C	0.4872	0.182	0.0307	35.1452
Calcium channel blockers	rs10493891	T	C	0.2792	-0.277	0.0335	68.3707
Calcium channel blockers	rs28612761	T	A	0.3237	-0.2462	0.0325	57.3865
Calcium channel blockers	rs296797	C	T	0.595	-0.2161	0.0308	49.2275
Calcium channel blockers	rs12783001	C	T	0.3068	0.217	0.0327	44.0376
Calcium channel blockers	rs12770806	T	C	0.3068	0.2141	0.0328	42.6075
Calcium channel blockers	rs6449543	C	T	0.2766	-0.2112	0.0338	39.044
Calcium channel blockers	rs2962261	A	G	0.6814	0.1809	0.0325	30.9821
Calcium channel blockers	rs75359967	G	C	0.0899	0.355	0.0561	40.0434
Calcium channel blockers	rs56068671	T	G	0.09	0.3946	0.0553	50.9171
Calcium channel blockers	rs3866801	G	A	0.179	-0.3787	0.0399	90.0834
Calcium channel blockers	rs4963114	G	A	0.8425	-0.2971	0.0429	47.9613
Calcium channel blockers	rs12287190	T	C	0.1802	-0.3922	0.0414	89.7459
Calcium channel blockers	rs12275650	C	T	0.1771	-0.3748	0.0402	86.9255
Calcium channel blockers	rs12426261	G	A	0.6208	-0.3775	0.0309	149.251
Calcium channel blockers	rs10783332	C	T	0.2784	-0.3079	0.0361	72.7453
Calcium channel blockers	rs2272391	G	A	0.5661	-0.2431	0.0304	63.9474
Calcium channel blockers	rs11169225	A	T	0.1983	0.2387	0.0379	39.6667
Calcium channel blockers	rs34941092	A	G	0.1498	-0.3225	0.0425	57.5813
Calcium channel blockers	rs307359	G	A	0.9309	0.3786	0.0648	34.1359
Calcium channel blockers	rs10069690	T	C	0.2582	0.3098	0.0369	70.4872
Calcium channel blockers	rs75102927	C	G	0.2532	0.2016	0.0348	33.56
Calcium channel blockers	rs17826049	T	G	0.0465	-0.6208	0.0774	64.3312
Calcium channel blockers	rs11641374	A	C	0.5995	-0.1943	0.0309	39.5393
Calcium channel blockers	rs11650511	T	C	0.4377	0.2431	0.0314	59.9392
Calcium channel blockers	rs73082363	C	T	0.117	-0.2778	0.0498	31.1176
Calcium channel blockers	rs2078134	A	G	0.1804	0.3424	0.0399	73.6413
Calcium channel blockers	rs202696	A	G	0.1436	-0.4378	0.0437	100.366
Calcium channel blockers	rs74380550	T	C	0.0934	0.2994	0.0528	32.1541
Calcium channel blockers	rs7115507	A	G	0.1455	-0.4237	0.0431	96.6412
Calcium channel blockers	rs150857355	C	G	0.0217	0.9406	0.1122	70.2788
Calcium channel blockers	rs571689	T	C	0.5196	0.228	0.0304	56.25
Calcium channel blockers	rs7665985	C	T	0.6364	-0.1826	0.0322	32.1581
Calcium channel blockers	rs2695258	T	C	0.2118	0.2013	0.0369	29.7601
Calcium channel blockers	rs11579440	C	T	0.1517	-0.2674	0.0425	39.5863
Calcium channel blockers	rs73082337	G	C	0.1209	-0.2795	0.0481	33.7655
Calcium channel blockers	rs6811205	G	A	0.469	-0.1853	0.0308	36.1951
Calcium channel blockers	rs7674086	T	C	0.7049	-0.204	0.0359	32.2903
Calcium channel blockers	rs10839204	T	C	0.1416	-0.4816	0.0447	116.08
Calcium channel blockers	rs7114766	C	T	0.1451	-0.4362	0.0435	100.552
Calcium channel blockers	rs10839197	G	A	0.2129	0.346	0.0391	78.3067
Calcium channel blockers	rs2540973	T	C	0.6422	-0.2382	0.0315	57.1824
Calcium channel blockers	rs61689754	A	G	0.1928	-0.2166	0.0381	32.3197
Calcium channel blockers	rs146074994	T	C	0.2595	0.2171	0.0344	39.8293
Calcium channel blockers	rs186085848	T	C	0.0329	-0.5493	0.0858	40.9869
Calcium channel blockers	rs7576010	G	A	0.6572	0.1882	0.032	34.5891
Calcium channel blockers	rs77227574	C	T	0.0785	0.3295	0.0579	32.3857
Drugs	SNP	A1	A2	EAF	BETA	SE	F
Loop diuretics	rs199461	A	G	0.2358	-0.2127	0.036	34.9084
Loop diuretics	rs79033729	T	C	0.0421	0.5761	0.0826	48.6447
Loop diuretics	rs12627651	A	G	0.2872	0.3498	0.0341	105.228
Loop diuretics	rs246973	T	C	0.2882	0.2479	0.0335	54.76
Loop diuretics	rs139437879	A	G	0.0197	-0.7158	0.1231	33.8117
Loop diuretics	rs314779	G	T	0.3049	0.2117	0.0332	40.6598
Loop diuretics	rs57140819	G	C	0.1732	-0.2415	0.0398	36.8187
Loop diuretics	rs6838613	G	A	0.5204	-0.2185	0.0302	52.3467
Loop diuretics	rs6830848	T	G	0.4742	-0.2194	0.0302	52.7788
Loop diuretics	rs34635008	C	T	0.4735	-0.2174	0.0301	52.1658
Loop diuretics	rs34130368	T	G	0.117	-0.3016	0.0497	36.8256
Loop diuretics	rs7093975	C	T	0.7299	-0.197	0.0342	33.1803
Loop diuretics	rs7101659	G	A	0.8166	-0.3446	0.0396	75.7252
Loop diuretics	rs608214	G	A	0.1749	0.3701	0.0408	82.2845
Loop diuretics	rs9667596	C	T	0.1406	-0.505	0.045	125.938
Loop diuretics	rs145112597	C	T	0.1401	-0.4771	0.0441	117.042
Loop diuretics	rs35755930	G	A	0.1825	0.3648	0.0417	76.531
Loop diuretics	rs624348	A	G	0.8561	0.4752	0.0435	119.337
Loop diuretics	rs4760619	T	A	0.1639	0.2675	0.0408	42.986
Loop diuretics	rs3809324	T	G	0.2173	0.2166	0.0365	35.2153
Loop diuretics	rs11168510	G	A	0.2108	0.2883	0.0368	61.3753
Loop diuretics	rs36029774	T	C	0.1042	-0.3763	0.0508	54.8708
Loop diuretics	rs62373688	A	T	0.1306	0.2742	0.0454	36.4773
Loop diuretics	rs6860245	C	G	0.2435	-0.2112	0.0353	35.7963
Loop diuretics	rs17676396	C	T	0.2948	-0.2104	0.0332	40.162
Loop diuretics	rs4836365	A	C	0.1129	0.3483	0.0478	53.0947
Loop diuretics	rs3101725	C	T	0.7583	0.1979	0.0356	30.9024
Loop diuretics	rs17676242	A	G	0.0915	0.4156	0.0533	60.799
Loop diuretics	rs12176348	C	T	0.4588	0.3175	0.0305	108.365
Drugs	SNP	A1	A2	EAF	BETA	SE	F
Aldosterone antagonists	rs307359	G	A	0.9309	0.3786	0.0648	34.1359
Aldosterone antagonists	rs10069690	T	C	0.2582	0.3098	0.0369	70.4872
Aldosterone antagonists	rs75102927	C	G	0.2532	0.2016	0.0348	33.56
Aldosterone antagonists	rs17826049	T	G	0.0465	-0.6208	0.0774	64.3312
Aldosterone antagonists	rs4411554	G	C	0.7126	0.219	0.0335	42.7365
Aldosterone antagonists	rs2009598	A	G	0.4164	0.2221	0.0307	52.3384
Aldosterone antagonists	rs6085527	G	A	0.5883	0.2073	0.0305	46.1954
Aldosterone antagonists	rs12661604	A	G	0.4019	0.1776	0.031	32.8218
Aldosterone antagonists	rs2872717	C	T	0.2406	0.2645	0.0356	55.2016
Aldosterone antagonists	rs7814758	C	G	0.3752	0.1873	0.0314	35.5808
Drugs	SNP	A1	A2	EAF	BETA	SE	F
Thiazides and related diuretics	rs9970807	T	C	0.0923	-0.3137	0.052	36.3934
Thiazides and related diuretics	rs61772592	G	A	0.1255	0.3181	0.0455	48.877
Thiazides and related diuretics	rs34430710	T	A	0.3237	0.2116	0.0322	43.1837
Thiazides and related diuretics	rs62083434	C	T	0.2106	0.2251	0.0376	35.8406
Thiazides and related diuretics	rs658780	G	T	0.2553	0.2028	0.0347	34.1568
Thiazides and related diuretics	rs4358581	A	G	0.3607	0.1916	0.0321	35.6271
Thiazides and related diuretics	rs9361443	A	C	0.4828	0.233	0.0302	59.5248
Thiazides and related diuretics	rs11655604	T	C	0.3579	-0.2033	0.0333	37.2723
Thiazides and related diuretics	rs72847885	G	A	0.337	-0.2413	0.0318	57.5785
Thiazides and related diuretics	rs11632436	C	G	0.5035	0.222	0.0302	54.0371
Thiazides and related diuretics	rs2467098	G	A	0.6416	0.2263	0.0317	50.9625
Thiazides and related diuretics	rs2937934	G	A	0.9294	0.3303	0.0593	31.0247
Thiazides and related diuretics	rs11862847	A	G	0.4738	-0.1683	0.0301	31.2633
Thiazides and related diuretics	rs2003931	A	G	0.3485	-0.2398	0.0317	57.2242
Thiazides and related diuretics	rs3950627	A	C	0.531	0.1851	0.0308	36.117
Thiazides and related diuretics	rs6838613	G	A	0.5204	-0.2185	0.0302	52.3467
Thiazides and related diuretics	rs6830848	T	G	0.4742	-0.2194	0.0302	52.7788
Thiazides and related diuretics	rs34635008	C	T	0.4735	-0.2174	0.0301	52.1658
Thiazides and related diuretics	rs34130368	T	G	0.117	-0.3016	0.0497	36.8256
Thiazides and related diuretics	rs7093975	C	T	0.7299	-0.197	0.0342	33.1803
Thiazides and related diuretics	rs7101659	G	A	0.8166	-0.3446	0.0396	75.7252
Thiazides and related diuretics	rs608214	G	A	0.1749	0.3701	0.0408	82.2845
Thiazides and related diuretics	rs9667596	C	T	0.1406	-0.505	0.045	125.938
Thiazides and related diuretics	rs145112597	C	T	0.1401	-0.4771	0.0441	117.042
Thiazides and related diuretics	rs35755930	G	A	0.1825	0.3648	0.0417	76.531
Thiazides and related diuretics	rs624348	A	G	0.8561	0.4752	0.0435	119.337
Thiazides and related diuretics	rs4760619	T	A	0.1639	0.2675	0.0408	42.986
Thiazides and related diuretics	rs3809324	T	G	0.2173	0.2166	0.0365	35.2153
Thiazides and related diuretics	rs11168510	G	A	0.2108	0.2883	0.0368	61.3753
Thiazides and related diuretics	rs36029774	T	C	0.1042	-0.3763	0.0508	54.8708
Thiazides and related diuretics	rs6823767	C	T	0.2774	0.2129	0.0341	38.9801
Thiazides and related diuretics	rs10224210	C	T	0.2789	0.3831	0.034	126.96
Thiazides and related diuretics	rs4396260	C	A	0.3041	0.212	0.0328	41.7757
Thiazides and related diuretics	rs12225704	G	A	0.2513	0.2678	0.0355	56.9068
Thiazides and related diuretics	rs112060320	A	C	0.1138	0.3897	0.0492	62.738
Thiazides and related diuretics	rs72910057	T	G	0.1144	0.4017	0.0498	65.0646
Thiazides and related diuretics	rs56093336	T	C	0.0957	-0.4342	0.0512	71.9184
Thiazides and related diuretics	rs118127175	T	G	0.0388	0.7246	0.0795	83.0735
Thiazides and related diuretics	rs62064978	T	C	0.0388	0.7345	0.0817	80.8238
Thiazides and related diuretics	rs72827805	C	T	0.0992	-0.4446	0.0503	78.1273
Thiazides and related diuretics	rs208009	T	C	0.9	0.4305	0.05	74.1321
Thiazides and related diuretics	rs7256524	T	C	0.3582	-0.1943	0.0319	37.0992
Thiazides and related diuretics	rs11672660	T	C	0.1996	0.2212	0.0381	33.707
Thiazides and related diuretics	rs7250497	G	A	0.35	-0.2046	0.0318	41.3959
Thiazides and related diuretics	rs114165349	C	G	0.0276	0.6001	0.099	36.7432
Thiazides and related diuretics	rs11685352	A	G	0.1836	-0.2266	0.039	33.7591
Thiazides and related diuretics	rs1009221	G	A	0.4832	-0.2624	0.0317	68.5187
Thiazides and related diuretics	rs1275985	T	C	0.6133	-0.5411	0.0308	308.641
Thiazides and related diuretics	rs1554903	C	G	0.0543	0.4561	0.0728	39.2516
Thiazides and related diuretics	rs73053821	G	A	0.2904	-0.3419	0.0346	97.6441
Thiazides and related diuretics	rs55924432	T	C	0.401	0.2651	0.0317	69.936
Thiazides and related diuretics	rs3004050	T	C	0.4028	-0.1841	0.0334	30.3819
Thiazides and related diuretics	rs146742336	A	G	0.0341	0.5368	0.0853	39.6029
Thiazides and related diuretics	rs1331012	T	G	0.2703	0.2043	0.0338	36.5345
Thiazides and related diuretics	rs704	A	G	0.4761	-0.1694	0.0301	31.6733
Thiazides and related diuretics	rs4752817	A	T	0.2298	0.2535	0.0365	48.2359
Thiazides and related diuretics	rs4576779	G	C	0.1479	-0.2837	0.0429	43.7325
Thiazides and related diuretics	rs11039216	T	C	0.5233	0.437	0.0306	203.948
Thiazides and related diuretics	rs117944027	G	T	0.0547	0.4475	0.0675	43.952
Thiazides and related diuretics	rs112181005	A	G	0.1391	-0.3076	0.0456	45.5033
Thiazides and related diuretics	rs143386970	C	T	0.1077	0.4257	0.0503	71.6261
Thiazides and related diuretics	rs59567949	A	G	0.1786	-0.4117	0.0396	108.086
Thiazides and related diuretics	rs11824971	A	C	0.1455	-0.4729	0.0435	118.184
Thiazides and related diuretics	rs76103988	A	G	0.0441	0.595	0.0807	54.3609
Thiazides and related diuretics	rs10501320	C	G	0.2643	0.3648	0.0344	112.459
Thiazides and related diuretics	rs912434	T	G	0.7594	0.234	0.0351	44.4444
Thiazides and related diuretics	rs7491248	A	G	0.2239	0.2163	0.0362	35.7023
Thiazides and related diuretics	rs1057902	T	C	0.527	0.198	0.03	43.56
Thiazides and related diuretics	rs16944911	C	G	0.035	0.6961	0.0871	63.8715
Thiazides and related diuretics	rs76026873	C	A	0.1212	-0.3071	0.047	42.6937
Thiazides and related diuretics	rs673375	G	C	0.2301	-0.2212	0.0362	37.3382
Thiazides and related diuretics	rs28397663	T	C	0.3697	0.2294	0.0314	53.3737
Thiazides and related diuretics	rs28412876	T	G	0.3791	0.2641	0.0311	72.1134
Thiazides and related diuretics	rs12944684	C	G	0.3312	0.3099	0.0321	93.2037
Thiazides and related diuretics	rs62078410	A	G	0.0317	0.5976	0.0884	45.7
Thiazides and related diuretics	rs68085814	A	G	0.2948	-0.2002	0.0332	36.3624
Thiazides and related diuretics	rs6090907	A	G	0.147	-0.3854	0.0425	82.2329
Thiazides and related diuretics	rs2664521	C	T	0.9629	-0.5053	0.0924	29.9057
Thiazides and related diuretics	rs4325821	C	T	0.4848	-0.1765	0.0304	33.7087
Thiazides and related diuretics	rs6095255	G	A	0.6732	-0.2163	0.0336	41.4414
Thiazides and related diuretics	rs139409346	A	G	0.0411	-0.4298	0.0778	30.5192
Thiazides and related diuretics	rs1585453	T	A	0.1132	0.3825	0.049	60.9355
Thiazides and related diuretics	rs869492	C	T	0.6793	0.2132	0.0324	43.2996
Thiazides and related diuretics	rs34786235	T	C	0.0292	0.7336	0.0914	64.4208
Thiazides and related diuretics	rs6557155	G	T	0.5991	-0.1906	0.0313	37.0815
Thiazides and related diuretics	rs79598313	T	C	0.0252	0.6651	0.0996	44.5918
Thiazides and related diuretics	rs75460349	C	A	0.0254	0.6337	0.1005	39.759
Thiazides and related diuretics	rs2120892	G	C	0.6128	0.3085	0.0309	99.6766
Thiazides and related diuretics	rs35369794	G	A	0.0202	0.87	0.112	60.3396
Thiazides and related diuretics	rs7642597	A	G	0.1845	0.244	0.039	39.1427
Thiazides and related diuretics	rs74931492	T	C	0.0345	0.5163	0.0842	37.5993
Thiazides and related diuretics	rs3735533	C	T	0.9257	0.91	0.0577	248.732
Thiazides and related diuretics	rs11983200	G	A	0.0973	0.2965	0.0512	33.5359
Thiazides and related diuretics	rs35355140	A	C	0.0719	-0.529	0.0596	78.7805
Thiazides and related diuretics	rs28850910	A	G	0.319	-0.2072	0.0324	40.8968
Thiazides and related diuretics	rs61920363	C	G	0.4644	0.194	0.0302	41.2657
Thiazides and related diuretics	rs788761	C	G	0.4439	-0.1934	0.0307	39.6859
Thiazides and related diuretics	rs11977526	A	G	0.4009	-0.3213	0.0312	106.05
Thiazides and related diuretics	rs16949651	G	A	0.119	-0.3276	0.0466	49.4215
Thiazides and related diuretics	rs58848175	G	A	0.3782	-0.2177	0.0311	49
Thiazides and related diuretics	rs3764400	C	T	0.1365	-0.3748	0.0445	70.938
Thiazides and related diuretics	rs76635230	C	G	0.069	0.5707	0.0605	88.9826
Thiazides and related diuretics	rs2803340	T	C	0.4994	-0.3143	0.0322	95.2746
Thiazides and related diuretics	rs3128334	A	G	0.6334	0.207	0.0323	41.071
Thiazides and related diuretics	rs6978112	T	C	0.4112	0.2286	0.0309	54.7313
Thiazides and related diuretics	rs7806394	G	A	0.4489	0.1763	0.0313	31.726
Thiazides and related diuretics	rs78405116	T	G	0.0206	-0.724	0.1215	35.5079
Thiazides and related diuretics	rs4980379	T	C	0.3719	0.5764	0.032	324.45
Thiazides and related diuretics	rs2089912	G	A	0.8281	0.2615	0.0419	38.9507
Thiazides and related diuretics	rs56014530	A	G	0.3215	0.4269	0.0331	166.34
Thiazides and related diuretics	rs72846724	T	G	0.4873	-0.2225	0.0313	50.5326
Thiazides and related diuretics	rs217728	T	C	0.2542	0.4303	0.0352	149.437
Thiazides and related diuretics	rs61868801	T	C	0.1567	-0.3268	0.0433	56.9624
Thiazides and related diuretics	rs73413011	C	T	0.2304	-0.3494	0.0373	87.7462
Thiazides and related diuretics	rs80150773	T	C	0.016	0.8334	0.1322	39.7415
Thiazides and related diuretics	rs11823629	A	G	0.2078	-0.2251	0.0387	33.8321
Thiazides and related diuretics	rs112492	G	A	0.2564	-0.2233	0.0363	37.8411
Thiazides and related diuretics	rs113097793	A	G	0.1919	-0.2177	0.0386	31.8084
Thiazides and related diuretics	rs9081	A	C	0.2088	0.2363	0.0377	39.2866
Thiazides and related diuretics	rs8065350	A	G	0.2516	0.2202	0.0371	35.2279
Thiazides and related diuretics	rs4480845	C	T	0.6348	-0.3156	0.0316	99.747
Thiazides and related diuretics	rs11655099	C	T	0.125	-0.2859	0.0462	38.2952
Thiazides and related diuretics	rs4806811	G	A	0.2074	-0.2255	0.038	35.2149
Thiazides and related diuretics	rs79540541	A	G	0.0972	0.3245	0.0547	35.1929
Thiazides and related diuretics	rs6598886	C	T	0.0881	-0.3447	0.0541	40.5964
Thiazides and related diuretics	rs11247642	C	T	0.8217	0.2732	0.043	40.3668
Thiazides and related diuretics	rs17262181	A	G	0.0716	0.3399	0.0618	30.25
Thiazides and related diuretics	rs8179236	G	C	0.0537	-0.4256	0.0734	33.621
Thiazides and related diuretics	rs72817542	G	C	0.206	-0.2315	0.0375	38.11
Thiazides and related diuretics	rs144828013	G	A	0.0421	-0.4397	0.0796	30.5131
Thiazides and related diuretics	rs10205364	T	C	0.4849	0.1897	0.0301	39.7193
Thiazides and related diuretics	rs35124627	T	C	0.0231	0.8346	0.1056	62.4639
Thiazides and related diuretics	rs13095509	T	C	0.0224	0.8593	0.1067	64.8576
Thiazides and related diuretics	rs12053943	C	A	0.3642	-0.4203	0.0312	181.472
Thiazides and related diuretics	rs586229	G	A	0.2788	0.3258	0.0335	94.5829
Thiazides and related diuretics	rs59944732	C	A	0.2873	0.2416	0.0335	52.0121
Thiazides and related diuretics	rs2724535	T	A	0.4788	0.2092	0.0327	40.9287
Thiazides and related diuretics	rs2643826	T	C	0.4505	0.4473	0.0306	213.676
Thiazides and related diuretics	rs34907032	T	C	0.0245	0.645	0.1001	41.5194
Thiazides and related diuretics	rs2055120	G	A	0.0226	0.8654	0.1062	66.4025
Thiazides and related diuretics	rs78193658	A	G	0.0231	0.6411	0.1136	31.8489
Thiazides and related diuretics	rs116008322	A	G	0.0288	0.5795	0.096	36.4388
Thiazides and related diuretics	rs17473424	A	G	0.1039	0.5312	0.0497	114.236
Thiazides and related diuretics	rs12700814	A	T	0.5499	-0.2181	0.0307	50.4701
Thiazides and related diuretics	rs116951734	T	G	0.0589	-0.4573	0.066	48.0081
Thiazides and related diuretics	rs11563976	C	T	0.2122	-0.257	0.0369	48.508
Thiazides and related diuretics	rs12540271	A	G	0.5231	0.2256	0.0311	52.6208
Thiazides and related diuretics	rs13246464	C	G	0.6898	-0.2137	0.0328	42.4484
Thiazides and related diuretics	rs962369	C	T	0.3006	-0.2233	0.0331	45.5115
Thiazides and related diuretics	rs1098708	G	A	0.4577	0.1969	0.0303	42.2286
Thiazides and related diuretics	rs74833627	T	C	0.1222	-0.2621	0.0463	32.0459
Thiazides and related diuretics	rs118068181	T	C	0.0501	-0.4326	0.0771	31.4821
Thiazides and related diuretics	rs10002709	A	C	0.3499	-0.1933	0.0317	37.1831
Thiazides and related diuretics	rs6935399	T	A	0.5101	0.1822	0.0303	36.1586
Thiazides and related diuretics	rs1494308	C	T	0.9413	0.7174	0.0643	124.48
