# Supplementary material for: Causal relationship between antihypertensive drugs and Hashimoto’s thyroiditis: a drug-target Mendelian randomization study
Source: Front Endocrinol (Lausanne). 2024 Oct 7;15:1419346. doi: 10.3389/fendo.2024.1419346 (PMC11491371; doi:10.3389/fendo.2024.1419346)
Supplement: Supplementary file 5 [file Table3.xlsx]

## Sheet: Table S3
Table S3. Genetic proxies for 9 antihypertensive drug classes in East Asians.					TOC
Abbreviations: Standard error, SE
F-statistics were calculated using the square of the ratio of genetic association with systolic blood pressure (beta) divided by the standard error (se)
Drugs	SNP	A1	A2	EAF	BETA	SE	F
Adrenergic neuron blockers	rs12253253	C	A	0.0092	-0.06607	0.01978	11.1572
Adrenergic neuron blockers	rs8025140	A	G	0.1048	-0.0212	0.006263	11.4579
Adrenergic neuron blockers	rs12550837	T	G	0.1637	0.01739	0.005228	11.0644
Adrenergic neuron blockers	rs12363789	A	G	0.5306	0.01491	0.00392	14.4672
Adrenergic neuron blockers	rs2261682	C	T	0.5883	0.01351	0.003846	12.3393
Adrenergic neuron blockers	rs73582702	T	C	0.2527	0.01493	0.004423	11.3942
Adrenergic neuron blockers	rs72699046	C	G	0.3222	0.01771	0.004093	18.7221
Adrenergic neuron blockers	rs56774859	G	C	0.2092	-0.01889	0.004653	16.4815
Adrenergic neuron blockers	rs148978888	A	G	0.0172	-0.06016	0.01698	12.5528
Adrenergic neuron blockers	rs1245103	G	C	0.8019	0.01758	0.004799	13.4195
Adrenergic neuron blockers	rs4766898	T	C	0.6151	-0.03179	0.004564	48.5165
Adrenergic neuron blockers	rs233722	A	G	0.368	0.02236	0.003924	32.4702
Adrenergic neuron blockers	rs11066211	A	G	0.5487	-0.03287	0.004479	53.8564
Adrenergic neuron blockers	rs7975817	C	T	0.8533	-0.02415	0.005543	18.9821
Adrenergic neuron blockers	rs74540321	T	C	0.0873	-0.02534	0.006971	13.2137
Adrenergic neuron blockers	rs1545121	A	G	0.9335	0.03061	0.007594	16.2475
Adrenergic neuron blockers	rs1084524	A	G	0.3794	0.01362	0.004126	10.8967
Adrenergic neuron blockers	rs75138108	T	C	0.0658	-0.0267	0.007759	11.8416
Adrenergic neuron blockers	rs10043806	C	T	0.5414	0.01568	0.004505	12.1144
Adrenergic neuron blockers	rs75733666	A	C	0.0627	0.0343	0.008153	17.6992
Adrenergic neuron blockers	rs41271330	A	G	0.1181	0.02482	0.006094	16.5882
Adrenergic neuron blockers	rs2223662	A	G	0.9268	-0.02704	0.00728	13.7959
Adrenergic neuron blockers	rs61959481	A	G	0.1548	-0.0174	0.005256	10.9594
Adrenergic neuron blockers	rs4940643	A	G	0.0429	-0.04102	0.009355	19.2267
Adrenergic neuron blockers	rs78152169	C	T	0.1095	-0.02214	0.006263	12.4966
Adrenergic neuron blockers	rs150384	G	A	0.4812	0.01428	0.003814	14.0183
Drugs	SNP	A1	A2	EAF	BETA	SE	F
Alpha-adrenoceptor blockers	rs4959968	T	C	0.2722	-0.01521	0.004323	12.3791
Alpha-adrenoceptor blockers	rs576680	A	C	0.3598	0.01759	0.003966	19.671
Alpha-adrenoceptor blockers	rs67339302	G	A	0.0538	0.02766	0.008399	10.8455
Alpha-adrenoceptor blockers	rs35338539	A	G	0.4016	-0.01666	0.004375	14.5009
Alpha-adrenoceptor blockers	rs77878121	C	G	0.0244	0.04606	0.01311	12.3436
Alpha-adrenoceptor blockers	rs9919651	C	A	0.8058	0.01696	0.004785	12.5628
Alpha-adrenoceptor blockers	rs10853309	A	G	0.3801	-0.01425	0.004166	11.7001
Alpha-adrenoceptor blockers	rs6694351	G	A	0.7631	-0.01508	0.004569	10.8933
Alpha-adrenoceptor blockers	rs1731249	A	T	0.2266	-0.04372	0.004576	91.2827
Alpha-adrenoceptor blockers	rs77172187	A	G	0.1495	-0.02004	0.005407	13.7367
Alpha-adrenoceptor blockers	rs1317819	C	T	0.0905	-0.02411	0.006638	13.1923
Alpha-adrenoceptor blockers	rs10829031	A	G	0.1908	0.01929	0.005647	11.6689
Alpha-adrenoceptor blockers	rs10829016	T	C	0.2591	0.01653	0.004329	14.5804
Alpha-adrenoceptor blockers	rs12251218	A	G	0.3814	-0.01571	0.004512	12.1231
Alpha-adrenoceptor blockers	rs9512027	A	G	0.107	0.02067	0.006169	11.2267
Alpha-adrenoceptor blockers	rs11871069	G	T	0.1517	0.01824	0.00529	11.8888
Alpha-adrenoceptor blockers	rs75393345	G	C	0.0437	-0.0318	0.009403	11.4372
Alpha-adrenoceptor blockers	rs1440288	C	G	0.7778	-0.01786	0.004561	15.3336
Alpha-adrenoceptor blockers	rs12417375	T	A	0.0717	-0.03662	0.007374	24.6621
Alpha-adrenoceptor blockers	rs12420402	T	C	0.1953	0.01752	0.004884	12.8682
Alpha-adrenoceptor blockers	rs3858516	G	A	0.4961	0.01742	0.004109	17.9731
Alpha-adrenoceptor blockers	rs7967032	G	T	0.6894	-0.01607	0.004845	11.0013
Alpha-adrenoceptor blockers	rs10852923	G	T	0.6918	-0.01531	0.004221	13.1559
Alpha-adrenoceptor blockers	rs12985346	A	T	0.3154	-0.01566	0.004321	13.1345
Alpha-adrenoceptor blockers	rs20567	A	G	0.4135	0.01388	0.003853	12.9772
Alpha-adrenoceptor blockers	rs12459507	C	A	0.2704	0.02193	0.00427	26.3768
Drugs	SNP	A1	A2	EAF	BETA	SE	F
Angiotensin-II receptor antagonists	rs35438098	A	C	0.1292	-0.01896	0.005713	11.0141
Angiotensin-II receptor antagonists	rs2261950	C	G	0.7493	-0.01578	0.004368	13.0511
Angiotensin-II receptor antagonists	rs79209537	G	A	0.0688	-0.03815	0.007702	24.5348
Angiotensin-II receptor antagonists	rs112581560	G	C	0.2365	-0.01764	0.004646	14.4158
Angiotensin-II receptor antagonists	rs74667783	G	C	0.0735	-0.03102	0.007546	16.8986
Angiotensin-II receptor antagonists	rs17462600	C	T	0.1459	-0.02204	0.005592	15.5342
Angiotensin-II receptor antagonists	rs1385853	G	C	0.6847	-0.01559	0.004132	14.2355
Angiotensin-II receptor antagonists	rs4763289	C	T	0.0401	0.03335	0.009673	11.8869
Angiotensin-II receptor antagonists	rs28372882	T	A	0.5885	-0.01316	0.003855	11.6537
Drugs	SNP	A1	A2	EAF	BETA	SE	F
Angiotensin converting enzyme inhibitors	rs62313283	T	C	0.0207	0.04509	0.01363	10.9438
Angiotensin converting enzyme inhibitors	rs61898513	A	G	0.3622	0.01414	0.004106	11.8594
Angiotensin converting enzyme inhibitors	rs12587353	T	C	0.138	-0.02263	0.006197	13.3354
Angiotensin converting enzyme inhibitors	rs4308	G	A	0.6401	-0.01501	0.003966	14.3237
Angiotensin converting enzyme inhibitors	rs66658258	C	G	0.5786	0.01562	0.004487	12.1185
Angiotensin converting enzyme inhibitors	rs2729682	C	T	0.2108	-0.01525	0.004628	10.8581
Angiotensin converting enzyme inhibitors	rs4515160	G	C	0.3178	-0.01767	0.004089	18.6741
Drugs	SNP	A1	A2	EAF	BETA	SE	F
Beta-adrenoceptor blockers	rs3738701	T	G	0.0663	0.02584	0.007619	11.5024
Beta-adrenoceptor blockers	rs1837802	C	T	0.5333	-0.01685	0.00403	17.4819
Beta-adrenoceptor blockers	rs12343532	A	T	0.1109	0.02195	0.006085	13.0121
Beta-adrenoceptor blockers	rs180913	A	T	0.453	0.01936	0.003902	24.6171
Beta-adrenoceptor blockers	rs74850266	T	C	0.1034	-0.03217	0.006271	26.3165
Beta-adrenoceptor blockers	rs2012324	G	T	0.2773	-0.01536	0.004341	12.52
Beta-adrenoceptor blockers	rs80113039	A	G	0.0116	-0.06272	0.01885	11.0711
Beta-adrenoceptor blockers	rs35438098	A	C	0.1292	-0.01896	0.005713	11.0141
Beta-adrenoceptor blockers	rs79209537	G	A	0.0688	-0.03815	0.007702	24.5348
Beta-adrenoceptor blockers	rs112581560	G	C	0.2365	-0.01764	0.004646	14.4158
Beta-adrenoceptor blockers	rs56075292	T	C	0.3464	-0.01448	0.004012	13.0261
Beta-adrenoceptor blockers	rs6694351	G	A	0.7631	-0.01508	0.004569	10.8933
Beta-adrenoceptor blockers	rs1731249	A	T	0.2266	-0.04372	0.004576	91.2827
Beta-adrenoceptor blockers	rs77172187	A	G	0.1495	-0.02004	0.005407	13.7367
Beta-adrenoceptor blockers	rs1317819	C	T	0.0905	-0.02411	0.006638	13.1923
Beta-adrenoceptor blockers	rs10829031	A	G	0.1908	0.01929	0.005647	11.6689
Beta-adrenoceptor blockers	rs10829016	T	C	0.2591	0.01653	0.004329	14.5804
Beta-adrenoceptor blockers	rs12251218	A	G	0.3814	-0.01571	0.004512	12.1231
Beta-adrenoceptor blockers	rs9512027	A	G	0.107	0.02067	0.006169	11.2267
Beta-adrenoceptor blockers	rs11871069	G	T	0.1517	0.01824	0.00529	11.8888
Beta-adrenoceptor blockers	rs4959968	T	C	0.2722	-0.01521	0.004323	12.3791
Beta-adrenoceptor blockers	rs576680	A	C	0.3598	0.01759	0.003966	19.671
Beta-adrenoceptor blockers	rs67339302	G	A	0.0538	0.02766	0.008399	10.8455
Beta-adrenoceptor blockers	rs35338539	A	G	0.4016	-0.01666	0.004375	14.5009
Beta-adrenoceptor blockers	rs77878121	C	G	0.0244	0.04606	0.01311	12.3436
Beta-adrenoceptor blockers	rs9919651	C	A	0.8058	0.01696	0.004785	12.5628
Beta-adrenoceptor blockers	rs10853309	A	G	0.3801	-0.01425	0.004166	11.7001
Drugs	SNP	A1	A2	EAF	BETA	SE	F
Calcium channel blockers	rs112748545	G	A	0.03	-0.0469	0.01257	13.9212
Calcium channel blockers	rs12612737	A	G	0.1209	-0.0269	0.006399	17.6718
Calcium channel blockers	rs9814480	T	C	0.1238	0.04209	0.005778	53.0643
Calcium channel blockers	rs2680650	T	G	0.3106	-0.01432	0.004128	12.0339
Calcium channel blockers	rs78021240	G	A	0.1341	-0.0272	0.005904	21.2249
Calcium channel blockers	rs55828852	G	C	0.2165	0.02241	0.004608	23.6515
Calcium channel blockers	rs4687590	G	A	0.4647	-0.01919	0.003862	24.6902
Calcium channel blockers	rs62250902	T	C	0.1591	-0.0278	0.005264	27.8906
Calcium channel blockers	rs56021416	C	A	0.2809	0.02453	0.004262	33.1259
Calcium channel blockers	rs2358619	C	T	0.465	-0.01492	0.003834	15.1437
Calcium channel blockers	rs3821851	T	C	0.3626	0.01862	0.003941	22.3227
Calcium channel blockers	rs74601753	G	C	0.0905	0.03651	0.007738	22.2621
Calcium channel blockers	rs73078007	G	A	0.4386	0.01678	0.004135	16.4677
Calcium channel blockers	rs55906536	A	G	0.2768	0.01598	0.004313	13.7276
Calcium channel blockers	rs9357772	A	C	0.2882	0.01631	0.004184	15.1958
Calcium channel blockers	rs4873669	T	C	0.1922	-0.0177	0.004878	13.1663
Calcium channel blockers	rs7463213	A	G	0.74	0.01573	0.00477	10.8748
Calcium channel blockers	rs10783559	T	C	0.1376	0.01875	0.005588	11.2587
Calcium channel blockers	rs117775749	A	G	0.056	0.03259	0.008736	13.9169
Calcium channel blockers	rs11649091	G	T	-0.2086	0.01652	0.004731	12.1931
Calcium channel blockers	rs12452367	C	T	0.4394	-0.01291	0.003826	11.3858
Calcium channel blockers	rs28758902	T	C	0.4655	-0.01331	0.003799	12.2749
Calcium channel blockers	rs6820967	G	T	0.5843	-0.01336	0.00386	11.9795
Calcium channel blockers	rs2488813	A	T	0.103	-0.02385	0.006396	13.9046
Calcium channel blockers	rs75393345	G	C	0.0437	-0.0318	0.009403	11.4372
Calcium channel blockers	rs1440288	C	G	0.7778	0.01786	0.004561	15.3336
Calcium channel blockers	rs140444599	G	A	0.0051	-0.111	0.03209	11.9648
Calcium channel blockers	rs117462581	T	C	0.1751	-0.02342	0.005105	21.0466
Calcium channel blockers	rs12417375	T	A	0.0717	-0.03662	0.007374	24.6621
Calcium channel blockers	rs7967032	G	T	0.6894	-0.01607	0.004845	11.0013
Calcium channel blockers	rs10852923	G	T	0.6918	-0.01531	0.004221	13.1559
Calcium channel blockers	rs3803809	G	A	0.6528	-0.01471	0.003967	13.7499
Calcium channel blockers	rs62129495	C	T	0.6112	-0.01426	0.004315	10.9214
Calcium channel blockers	rs12985346	A	T	0.3154	-0.01566	0.004321	13.1345
Calcium channel blockers	rs20567	A	G	0.4135	-0.01388	0.003853	12.9772
Calcium channel blockers	rs12459507	C	A	0.2704	-0.02193	0.00427	26.3768
Calcium channel blockers	rs57481881	T	C	0.0666	0.03081	0.007992	14.8618
Calcium channel blockers	rs67515696	A	G	0.2222	0.0179	0.005035	12.6388
Calcium channel blockers	rs1192579	T	C	0.7027	-0.01451	0.004177	12.0672
Calcium channel blockers	rs7517421	A	C	0.1358	0.01938	0.005532	12.2728
Calcium channel blockers	rs35547045	C	G	0.1768	-0.02001	0.005143	15.1377
Calcium channel blockers	rs11885421	G	C	0.2001	-0.02067	0.005406	14.6194
Calcium channel blockers	rs35635549	A	G	0.5147	-0.01407	0.003813	13.6162
Calcium channel blockers	rs9876904	T	G	0.5972	0.01422	0.004063	12.2491
Calcium channel blockers	rs11720566	T	C	0.3524	0.01421	0.003955	12.9091
Calcium channel blockers	rs12670036	G	A	0.3916	0.01421	0.004077	12.1481
Calcium channel blockers	rs10503624	G	A	0.0672	0.02939	0.008107	13.1425
Calcium channel blockers	rs17203690	A	G	0.0941	0.02308	0.006465	12.7448
Calcium channel blockers	rs17611696	T	C	0.094	-0.02167	0.006508	11.0872
Calcium channel blockers	rs2497820	A	G	0.516	-0.01451	0.003811	14.4963
Calcium channel blockers	rs72786097	G	T	0.351	-0.01539	0.004215	13.3316
Calcium channel blockers	rs61842677	A	G	0.1656	-0.0168	0.005104	10.8342
Calcium channel blockers	rs11013860	C	A	0.4728	-0.01533	0.003792	16.3436
Calcium channel blockers	rs2472715	A	C	0.3573	-0.01385	0.003954	12.2695
Calcium channel blockers	rs7222009	A	G	0.2592	0.02029	0.004986	16.56
Calcium channel blockers	rs34518929	A	G	0.4558	-0.01534	0.003801	16.2875
Calcium channel blockers	rs6563195	A	T	0.7881	-0.01762	0.004706	14.0187
Calcium channel blockers	rs4885742	T	A	0.2548	0.01437	0.004363	10.8478
Calcium channel blockers	rs12918182	A	T	0.9238	-0.03348	0.008194	16.6947
Calcium channel blockers	rs9929106	G	A	0.2376	-0.01858	0.004437	17.5353
Calcium channel blockers	rs305535	C	A	0.0736	0.0256	0.007265	12.4168
Calcium channel blockers	rs28811073	A	G	0.2511	-0.01447	0.004387	10.8793
Calcium channel blockers	rs6971058	A	G	0.382	0.01377	0.003908	12.4153
Calcium channel blockers	rs79645918	A	G	0.0116	0.06528	0.01883	12.0188
Calcium channel blockers	rs9962718	G	T	0.236	0.01483	0.00446	11.0564
Calcium channel blockers	rs72960773	A	T	0.0536	0.03059	0.009124	11.2406
Calcium channel blockers	rs7585534	A	G	0.3215	0.01551	0.004103	14.2896
Calcium channel blockers	rs1217438	T	C	0.4027	0.01606	0.004309	13.8911
Calcium channel blockers	rs80204026	T	A	0.0482	-0.02987	0.008852	11.3864
Calcium channel blockers	rs13005356	T	G	0.1976	0.01631	0.004923	10.9761
Calcium channel blockers	rs62368266	A	C	0.0573	-0.02838	0.00815	12.1258
Calcium channel blockers	rs2397002	G	T	0.502	0.01272	0.003797	11.2226
Calcium channel blockers	rs12360386	T	G	0.0397	-0.03248	0.009833	10.9109
Calcium channel blockers	rs685012	T	C	0.8665	-0.02831	0.005817	23.6854
Calcium channel blockers	rs7978904	G	A	0.8695	-0.02481	0.005701	18.9388
Calcium channel blockers	rs12708422	G	C	0.18	0.02196	0.005234	17.6034
Calcium channel blockers	rs28689479	T	G	0.4459	0.01485	0.004481	10.9825
Calcium channel blockers	rs12479101	C	T	0.4268	-0.01502	0.003867	15.0866
Calcium channel blockers	rs7734992	C	T	0.3817	0.01717	0.004641	13.6873
Calcium channel blockers	rs6596808	T	C	0.0272	0.04562	0.01301	12.2958
Calcium channel blockers	rs78399431	A	G	0.2408	0.0192	0.004428	18.8013
Calcium channel blockers	rs4723350	T	C	0.2967	0.02046	0.004166	24.1197
Calcium channel blockers	rs12424810	T	C	0.1509	0.01947	0.00529	13.5463
Calcium channel blockers	rs71380227	A	G	0.2822	0.01638	0.004413	13.7772
Calcium channel blockers	rs12452200	A	C	0.2345	-0.01975	0.005117	14.8972
Calcium channel blockers	rs6502608	A	G	0.5994	0.01788	0.004196	18.1578
Calcium channel blockers	rs2258134	T	G	0.7106	-0.01706	0.004918	12.0332
Calcium channel blockers	rs8083355	C	T	0.1729	0.01847	0.005085	13.1933
Calcium channel blockers	rs10416087	C	T	0.0713	-0.02913	0.008679	11.2653
Calcium channel blockers	rs16834590	A	G	0.0334	-0.03966	0.01183	11.2392
Calcium channel blockers	rs4681361	G	T	0.7842	-0.0187	0.005389	12.0411
Calcium channel blockers	rs138708723	G	T	0.0057	0.08757	0.02524	12.0374
Calcium channel blockers	rs1282343	G	C	0.401	0.0172	0.004239	16.4638
Calcium channel blockers	rs7208271	T	C	0.293	0.01554	0.004258	13.3196
Drugs	SNP	A1	A2	EAF	BETA	SE	F
Loop diuretics	rs16857236	C	T	0.1814	0.01733	0.004921	12.402
Loop diuretics	rs57068467	T	C	0.1821	0.01796	0.004919	13.3309
Loop diuretics	rs12536807	T	C	0.162	-0.01908	0.005147	13.742
Loop diuretics	rs1859592	G	A	0.4686	0.01439	0.004343	10.9785
Loop diuretics	rs59712188	T	A	0.292	-0.01448	0.004202	11.8748
Loop diuretics	rs6518182	A	G	0.0462	0.03266	0.009087	12.9179
Loop diuretics	rs192017962	A	G	0.0054	0.1005	0.02902	11.9933
Loop diuretics	rs117311928	C	T	0.0069	0.09092	0.02715	11.2145
Loop diuretics	rs10432688	A	T	0.5721	-0.01409	0.003831	13.5269
Loop diuretics	rs13177960	G	A	0.5854	-0.01454	0.00407	12.7626
Loop diuretics	rs73128380	A	G	0.0588	0.03117	0.008572	13.2224
Loop diuretics	rs1882283	A	C	0.1724	-0.0184	0.005011	13.483
Loop diuretics	rs2125067	G	C	0.8847	-0.0232	0.006281	13.6433
Loop diuretics	rs145991927	T	C	0.0768	-0.02549	0.007396	11.8781
Loop diuretics	rs251216	G	A	0.5001	0.01422	0.003874	13.4735
Loop diuretics	rs140005949	A	G	0.0426	0.0335	0.009527	12.3645
Drugs	SNP	A1	A2	EAF	BETA	SE	F
PSDs and aldosterone antagonists	rs28689479	T	G	0.4459	0.01485	0.004481	10.9825
PSDs and aldosterone antagonists	rs12479101	C	T	0.4268	-0.01502	0.003867	15.0866
PSDs and aldosterone antagonists	rs7734992	C	T	0.3817	0.01717	0.004641	13.6873
PSDs and aldosterone antagonists	rs6596808	T	C	0.0272	0.04562	0.01301	12.2958
PSDs and aldosterone antagonists	rs78399431	A	G	0.2408	0.0192	0.004428	18.8013
PSDs and aldosterone antagonists	rs4723350	T	C	0.2967	0.02046	0.004166	24.1197
PSDs and aldosterone antagonists	rs2277869	C	T	0.1509	0.0193	0.005289	13.3158
PSDs and aldosterone antagonists	rs71380227	A	G	0.2822	0.01638	0.004413	13.7772
PSDs and aldosterone antagonists	rs12452200	A	C	0.2345	0.01975	0.005117	14.8972
PSDs and aldosterone antagonists	rs6502608	A	G	0.5994	0.01788	0.004196	18.1578
PSDs and aldosterone antagonists	rs8083355	C	T	0.1729	0.01847	0.005085	13.1933
PSDs and aldosterone antagonists	rs10416087	C	T	0.0713	-0.02913	0.008679	11.2653
PSDs and aldosterone antagonists	rs846111	C	G	0.2575	-0.01508	0.004348	12.0288
PSDs and aldosterone antagonists	rs4908895	T	C	0.0186	0.04968	0.01505	10.8966
PSDs and aldosterone antagonists	rs12462131	T	C	0.0548	-0.03286	0.00864	14.4646
PSDs and aldosterone antagonists	rs60273314	T	C	0.3521	0.01416	0.00397	12.7217
PSDs and aldosterone antagonists	rs10451986	A	T	0.3366	0.01647	0.004114	16.0272
PSDs and aldosterone antagonists	rs2023431	C	T	0.6941	0.01477	0.004206	12.3317
PSDs and aldosterone antagonists	rs7842120	C	T	0.6582	0.01465	0.003994	13.4542
PSDs and aldosterone antagonists	rs10833962	A	C	0.3752	-0.01338	0.003903	11.7521
PSDs and aldosterone antagonists	rs73074426	A	C	0.0739	-0.02748	0.007803	12.4025
PSDs and aldosterone antagonists	rs7301462	T	C	0.945	0.02769	0.008302	11.1245
PSDs and aldosterone antagonists	rs959027	T	A	0.7615	0.01834	0.004617	15.779
PSDs and aldosterone antagonists	rs11568429	G	A	0.4371	0.01312	0.003817	11.8147
PSDs and aldosterone antagonists	rs1971540	A	G	0.1188	-0.02381	0.006774	12.3546
PSDs and aldosterone antagonists	rs150972265	T	C	0.0067	0.09458	0.02717	12.1177
PSDs and aldosterone antagonists	rs1723670	T	C	0.1674	0.01795	0.005167	12.0685
PSDs and aldosterone antagonists	rs6807788	C	T	0.3347	0.01464	0.004014	13.3023
PSDs and aldosterone antagonists	rs7632814	G	T	0.3435	0.0147	0.004064	13.0836
PSDs and aldosterone antagonists	rs5759603	G	T	0.5908	0.0153	0.003992	14.6893
Drugs	SNP	A1	A2	EAF	BETA	SE	F
Thiazides and related diuretics	rs6445826	C	T	0.3555	0.01318	0.003973	11.0051
Thiazides and related diuretics	rs6445838	A	G	0.6378	0.01959	0.004004	23.9376
Thiazides and related diuretics	rs13186318	C	T	0.8596	0.02087	0.005487	14.4669
Thiazides and related diuretics	rs10100561	C	A	0.2865	-0.01507	0.004303	12.2655
Thiazides and related diuretics	rs80144060	C	T	0.1623	-0.01943	0.005155	14.2065
Thiazides and related diuretics	rs17749772	T	C	0.154	-0.01769	0.005262	11.302
Thiazides and related diuretics	rs7040063	T	A	0.2476	-0.015	0.004424	11.4961
Thiazides and related diuretics	rs1526970	G	C	0.4455	-0.01404	0.003943	12.6789
Thiazides and related diuretics	rs9544882	A	G	0.5432	0.01353	0.004042	11.2048
Thiazides and related diuretics	rs576982	T	C	0.5287	-0.0127	0.003802	11.1579
Thiazides and related diuretics	rs409150	A	G	0.1166	-0.02142	0.005918	13.1005
Thiazides and related diuretics	rs58418838	T	C	0.4857	0.01423	0.003789	14.1046
Thiazides and related diuretics	rs66748099	T	C	0.2764	-0.01744	0.004793	13.2397
Thiazides and related diuretics	rs12949279	C	T	0.3426	-0.01487	0.003997	13.8406
Thiazides and related diuretics	rs13083257	C	G	0.4444	-0.01282	0.003815	11.2924
Thiazides and related diuretics	rs11234705	G	C	0.1873	-0.01735	0.005015	11.969
Thiazides and related diuretics	rs8047584	T	A	0.4223	0.01392	0.003844	13.1133
Thiazides and related diuretics	rs2125067	G	C	0.8847	-0.0232	0.006281	13.6433
Thiazides and related diuretics	rs145991927	T	C	0.0768	-0.02549	0.007396	11.8781
Thiazides and related diuretics	rs3828054	G	A	0.0528	-0.03451	0.00846	16.6398
Thiazides and related diuretics	rs1558983	T	A	0.4854	-0.01584	0.003842	16.9979
Thiazides and related diuretics	rs17726637	T	C	0.0348	-0.035	0.01056	10.9852
Thiazides and related diuretics	rs60385309	G	A	0.1579	-0.01996	0.005608	12.6679
Thiazides and related diuretics	rs1132645	C	G	0.614	-0.0178	0.004522	15.4945
Thiazides and related diuretics	rs8110585	T	C	0.5899	-0.01468	0.004351	11.3835
Thiazides and related diuretics	rs16980091	T	C	0.4566	-0.01443	0.004152	12.0786
Thiazides and related diuretics	rs112884793	G	A	0.0367	0.03832	0.01068	12.8739
Thiazides and related diuretics	rs3788170	C	G	0.1814	-0.01824	0.004941	13.6276
Thiazides and related diuretics	rs6694351	G	A	0.7631	-0.01508	0.004569	10.8933
Thiazides and related diuretics	rs72802746	A	G	0.1743	-0.02148	0.005054	18.0633
Thiazides and related diuretics	rs1731246	T	G	0.6856	-0.01986	0.004092	23.5552
Thiazides and related diuretics	rs1731249	A	T	0.2266	-0.04372	0.004576	91.2827
Thiazides and related diuretics	rs77172187	A	G	0.1495	-0.02004	0.005407	13.7367
Thiazides and related diuretics	rs11762730	C	A	0.821	-0.02768	0.005077	29.7247
Thiazides and related diuretics	rs2121399	A	C	0.7186	0.0175	0.004464	15.3684
Thiazides and related diuretics	rs10829031	A	G	0.1908	0.01929	0.005647	11.6689
Thiazides and related diuretics	rs10829016	T	C	0.2591	0.01653	0.004329	14.5804
Thiazides and related diuretics	rs12251218	A	G	0.3814	-0.01571	0.004512	12.1231
Thiazides and related diuretics	rs9512027	A	G	0.107	0.02067	0.006169	11.2267
Thiazides and related diuretics	rs4283207	A	G	0.4515	-0.01419	0.003817	13.8204
Thiazides and related diuretics	rs11871069	G	T	0.1517	0.01824	0.00529	11.8888
Thiazides and related diuretics	rs57346147	G	C	0.432	0.01267	0.003851	10.8245
Thiazides and related diuretics	rs4539969	A	G	0.5538	-0.01311	0.003849	11.6014
Thiazides and related diuretics	rs1077216	T	C	0.1447	0.02311	0.005385	18.4174
Thiazides and related diuretics	rs6934355	T	C	0.7821	0.01637	0.004587	12.7362
Thiazides and related diuretics	rs11605348	A	G	0.2896	0.01559	0.004373	12.7096
Thiazides and related diuretics	rs2301216	T	A	0.6846	-0.01706	0.004076	17.5182
Thiazides and related diuretics	rs7106956	C	T	0.3069	0.01437	0.004114	12.2007
Thiazides and related diuretics	rs117449441	G	A	0.013	-0.07222	0.01876	14.82
Thiazides and related diuretics	rs2119929	A	C	0.1832	0.01694	0.005077	11.133
Thiazides and related diuretics	rs55762970	G	A	0.039	-0.04415	0.01076	16.8359
Thiazides and related diuretics	rs2671661	C	T	0.5416	0.01427	0.004109	12.0608
Thiazides and related diuretics	rs4239160	C	T	0.9584	0.03381	0.009527	12.5944
Thiazides and related diuretics	rs2838917	C	T	0.4763	-0.01426	0.003976	12.8631
Thiazides and related diuretics	rs3110611	T	C	0.137	-0.01986	0.005511	12.9867
Thiazides and related diuretics	rs2244183	T	A	0.2954	-0.01478	0.004146	12.7084
Thiazides and related diuretics	rs4297880	A	G	0.2847	0.01587	0.004194	14.3185
Thiazides and related diuretics	rs10513405	A	T	0.1224	-0.02035	0.005964	11.6427
Thiazides and related diuretics	rs12470752	T	C	0.0486	-0.03092	0.009002	11.7978
Thiazides and related diuretics	rs9881885	A	G	0.0794	0.0428	0.006962	37.7937
Thiazides and related diuretics	rs17437495	C	T	0.114	0.02121	0.006118	12.0188
Thiazides and related diuretics	rs13230404	A	G	0.2105	0.02779	0.005373	26.7512
Thiazides and related diuretics	rs4722675	G	A	0.6138	0.02571	0.003962	42.109
Thiazides and related diuretics	rs7791503	C	T	0.7507	-0.01572	0.00467	11.3311
Thiazides and related diuretics	rs4948675	A	G	0.0894	-0.023	0.006944	10.9707
Thiazides and related diuretics	rs144568617	A	C	0.0473	-0.03315	0.009486	12.2124
Thiazides and related diuretics	rs58032897	A	C	0.0468	0.04119	0.01063	15.0147
Thiazides and related diuretics	rs36046716	G	A	0.5014	-0.01532	0.004012	14.5813
Thiazides and related diuretics	rs10417603	C	G	0.605	-0.01477	0.003914	14.2403
Thiazides and related diuretics	rs62109563	C	T	0.3906	-0.01864	0.004211	19.5939
Thiazides and related diuretics	rs1440288	C	G	0.7778	-0.01786	0.004561	15.3336
Thiazides and related diuretics	rs11991630	C	T	0.146	0.02095	0.005571	14.1417
Thiazides and related diuretics	rs117462581	T	C	0.1751	0.02342	0.005105	21.0466
Thiazides and related diuretics	rs112873218	T	C	0.1588	-0.02041	0.005822	12.2897
Thiazides and related diuretics	rs12417375	T	A	0.0717	-0.03662	0.007374	24.6621
Thiazides and related diuretics	rs909116	C	T	0.5878	0.01706	0.003857	19.5641
Thiazides and related diuretics	rs569550	G	T	0.7746	0.02693	0.004762	31.9811
Thiazides and related diuretics	rs7967032	G	T	0.6894	-0.01607	0.004845	11.0013
Thiazides and related diuretics	rs10852923	G	T	0.6918	-0.01531	0.004221	13.1559
Thiazides and related diuretics	rs117427653	A	G	0.5768	-0.01631	0.004059	16.1462
Thiazides and related diuretics	rs12975323	C	T	0.4052	0.01673	0.004444	14.1724
Thiazides and related diuretics	rs35142206	C	T	0.2766	-0.01624	0.004527	12.8692
Thiazides and related diuretics	rs8102624	A	G	0.2651	0.02143	0.00439	23.8295
Thiazides and related diuretics	rs7411886	G	T	0.307	-0.02124	0.004509	22.1896
Thiazides and related diuretics	rs2076460	C	G	0.3008	-0.01824	0.004196	18.8964
Thiazides and related diuretics	rs2504780	A	T	0.2997	-0.01871	0.004157	20.2576
Thiazides and related diuretics	rs4462906	G	T	0.291	0.03521	0.00494	50.8017
Thiazides and related diuretics	rs60605842	G	A	0.7325	-0.01713	0.004416	15.0472
Thiazides and related diuretics	rs9840683	A	G	0.0815	0.04347	0.007098	37.5066
Thiazides and related diuretics	rs71537571	T	A	0.5106	-0.01528	0.00416	13.4915
Thiazides and related diuretics	rs200972	C	T	0.494	0.01378	0.003803	13.1294
Thiazides and related diuretics	rs7801301	T	C	0.5018	0.01347	0.003778	12.7119
Thiazides and related diuretics	rs55920350	A	G	0.7049	0.01647	0.004422	13.8723
Thiazides and related diuretics	rs73439741	A	G	0.2486	-0.0183	0.004847	14.2546
Thiazides and related diuretics	rs2477338	C	T	0.6721	-0.01331	0.004032	10.8972
Thiazides and related diuretics	rs6265	T	C	0.4067	-0.01367	0.003842	12.6597
Thiazides and related diuretics	rs12300746	A	T	0.5373	-0.01464	0.004215	12.0639
Thiazides and related diuretics	rs12882283	T	C	0.6574	-0.0179	0.004127	18.8121
Thiazides and related diuretics	rs34549583	T	C	0.4166	0.01377	0.003861	12.7194
Thiazides and related diuretics	rs77549020	G	A	0.0576	0.03304	0.009517	12.0526
Thiazides and related diuretics	rs17287105	A	G	0.0354	0.04083	0.01025	15.8676
Thiazides and related diuretics	rs4543310	C	A	0.8477	-0.01876	0.005413	12.0113
Thiazides and related diuretics	rs3770637	C	T	0.1918	0.01829	0.004994	13.4131
Thiazides and related diuretics	rs140154309	A	G	0.0871	-0.03012	0.008024	14.0906
Thiazides and related diuretics	rs17080069	G	A	0.0336	-0.03637	0.01098	10.9719
