# Supplementary material for: Causal relationship between antihypertensive drugs and Hashimoto’s thyroiditis: a drug-target Mendelian randomization study
Source: Front Endocrinol (Lausanne). 2024 Oct 7;15:1419346. doi: 10.3389/fendo.2024.1419346 (PMC11491371; doi:10.3389/fendo.2024.1419346)
Supplement: Supplementary file 6 [file Table4.xlsx]

## Sheet: s4
Table S4. MR of Genetic proxies for 9 antihypertensive drugs with Hashimoto thyroiditis
		IVW						Weighted median						MR-PRESSO
	Drugs	BETA	SE	P value	OR	95% CI		BETA	SE	P value	OR	95% CI		Global test p value	Causal Estimate	SE	P value	OR	95% CI
European
	Alpha-adrenoceptor blockers	0.00126351	0.0194889	0.948308	1.00126	0.964-1.040		0.00232908	0.0253334	0.926748	1.00233	0.954-1.053		0.023	0.00126351	0.0194889	0.948804	1.00126	0.964-1.040
	Angiotensin converting enzyme inhibitors	-0.0353699	0.0289796	0.222271	0.965248	0.912-1.022		-0.0165746	0.0362268	0.647296	0.983562	0.916-1.056		0.76	-0.0353699	0.0231854	0.177975	0.965248	0.922-1.010
	Aldosterone antagonists	-0.0364595	0.0230505	0.113712	0.964197	0.922-1.009		-0.0490124	0.0297337	0.0992745	0.952169	0.898-1.009		0.775	-0.0364595	0.0183112	0.0776576	0.964197	0.930-0.999
	Adrenergic neuron blockers	-0.0414159	0.0156752	0.00823843	0.95943	0.930-0.989		-0.0303238	0.0223386	0.174634	0.970131	0.929-1.014		0.465	-0.0414159	0.0156752	0.0142734	0.95943	0.930-0.989
	Angiotensin-II receptor antagonists	-0.000819102	0.0310723	0.978969	0.999181	0.940-1.062		0.00581331	0.0388569	0.881074	1.00583	0.932-1.085		0.278	-0.000819102	0.0310723	0.979615	0.999181	0.940-1.062
	Beta-adrenoceptor blockers	0.00248823	0.0376879	0.94736	1.00249	0.931-1.079		0.000451231	0.0361038	0.990028	1.00045	0.932-1.074		0.093	0.00248823	0.0376879	0.94898	1.00249	0.931-1.079
	Calcium channel blockers	-0.037319	0.00902012	3.51398e-05	0.963369	0.946-0.981		-0.0460295	0.0118134	9.76383e-05	0.955014	0.933-0.977		0.102	-0.037319	0.00902012	7.10401e-05	0.963369	0.946-0.981
	Loop diuretics	-0.0622267	0.0150539	3.57118e-05	0.93967	0.912-0.968		-0.0812693	0.0196501	3.53688e-05	0.921945	0.887-0.958		0.265	-0.0622267	0.0150539	0.000329715	0.93967	0.912-0.968
	Thiazide diuretics	-0.0212528	0.00735023	0.00383466	0.978971	0.965-0.993		-0.0248961	0.00884319	0.0048735	0.975411	0.959-0.992		0.169	-0.0212528	0.00735023	0.00440103	0.978971	0.965-0.993
Asian
	Alpha-adrenoceptor blockers	-0.173257	0.791095	0.826643	0.840921	0.178-3.964		-0.137694	1.14741	0.90448	0.871365	0.092-8.258		0.994	-0.173257	0.533774	0.748426	0.99173	0.295-2.394
	Angiotensin converting enzyme inhibitors	0.389794	1.64006	0.812137	1.47668	0.059-36.756		0.466308	2.25137	0.835915	1.5941	0.019-131.498		0.527	0.389794	1.51422	0.805455	1.00544	0.076-28.722
	Aldosterone antagonists	0.174632	1.09664	0.873478	1.19081	0.139-10.217		0.488866	1.29764	0.70637	1.63047	0.128-20.744		0.007	0.174632	1.09664	0.874708	0.954562	0.139-10.217
	Adrenergic neuron blockers	1.33187	0.747669	0.0748536	3.78811	0.875-16.400		1.7218	1.0544	0.102476	5.59462	0.708-44.187		0.943	1.33187	0.58386	0.0317072	0.965863	1.206-11.896
	Angiotensin-II receptor antagonists	2.14205	1.3788	0.120288	8.51688	0.571-127.038		2.55464	1.81231	0.158656	12.8667	0.369-448.886		0.644	2.14205	1.22258	0.11786	0.926724	0.776-93.532
	Beta-adrenoceptor blockers	1.05135	0.736878	0.15365	2.8615	0.675-12.129		0.276513	1.12602	0.806018	1.31852	0.145-11.983		0.501	1.05135	0.730553	0.162523	0.972678	0.683-11.980
	Calcium channel blockers	-1.26362	0.433209	0.00353542	0.282628	0.121-0.661		-0.987273	0.616915	0.109523	0.372591	0.111-1.248		0.992	-1.26362	0.356203	0.000629352	0.970876	0.141-0.568
	Loop diuretics	0.784799	1.1636	0.50002	2.19197	0.224-21.444		1.15099	1.65869	0.487734	3.16133	0.122-81.616		0.469	0.784799	1.1636	0.511004	0.990502	0.224-21.444
	Thiazide diuretics	0.43082	0.398238	0.279335	1.53852	0.705-3.358		-0.014728	0.594712	0.980242	0.98538	0.307-3.161		0.882	0.43082	0.364228	0.239892	0.974664	0.753-3.142
